# Supplementary material for: Ruminal Yeast Strain with Probiotic Potential: Isolation and Characterization and Its Effect on Rumen Fermentation In Vitro
Source: Microorganisms. 2025 May 30;13(6):1270. doi: 10.3390/microorganisms13061270 (PMC12195040; doi:10.3390/microorganisms13061270)
Supplement: Supplementary file 1 [file microorganisms-13-01270-s001.zip]

Archive with 1 entries (1 files):
- microorganisms-3632009-supplementary.pdf
